# Supplementary material for: Genetic Ancestry Estimates within Dutch Family Units and Across Genotyping Arrays: Insights from Empirical Analysis Using Two Estimation Methods
Source: Genes (Basel). 2023 Jul 22;14(7):1497. doi: 10.3390/genes14071497 (PMC10379078; doi:10.3390/genes14071497)
Supplement: Supplementary file 1 [file genes-14-01497-s001.zip]

Archive with 20 entries (17 files):
- Supplementary_Figures/
- Supplementary_Figures/.DS_Store
- Supplementary_Figures/Figure_S1.png
- Supplementary_Figures/Figure_S2.png
- Supplementary_Figures/Figure_S3.png
- Supplementary_Figures/Figure_S4.png
- Supplementary_Figures/Figure_S5.png
- Supplementary_Figures/Figure_S6.png
- Supplementary_Figures/Figure_S7.png
- Supplementary_Figures/Figure_S8.png
- Supplementary_Tables/
- Supplementary_Tables/.DS_Store
- Supplementary_Tables/pdfs/
- Supplementary_Tables/pdfs/Table_S1.pdf
- Supplementary_Tables/pdfs/Table_S2.pdf
- Supplementary_Tables/pdfs/Table_S3.pdf
- Supplementary_Tables/pdfs/Table_S4.pdf
- Supplementary_Tables/pdfs/Table_S5.pdf
- Supplementary_Tables/pdfs/Table_S6.pdf
- Supplementary_Tables/Supplementary_Tables.xlsx
