# Supplementary material for: Genetic Ancestry Estimates within Dutch Family Units and Across Genotyping Arrays: Insights from Empirical Analysis Using Two Estimation Methods
Source: Genes (Basel). 2023 Jul 22;14(7):1497. doi: 10.3390/genes14071497 (PMC10379078; doi:10.3390/genes14071497)
Supplement: Supplementary file 1 [file genes-14-01497-s001.zip › Supplementary_Tables/Supplementary_Tables.xlsx]

## Sheet: Table_S1
Table S1 – Descriptive statistics of principal components of NTR participants
	AFFY6					AXIOM					ILLGSA					HARMONIZED
	Mean	SD	Min	Max	Range	Mean	SD	Min	Max	Range	Mean	SD	Min	Max	Range	Mean	SD	Min	Max	Range
PC1	0.0112	0.0015	-0.0338	0.0121	0.0459	0.0114	0.0022	-0.0313	0.0124	0.0437	0.0143	0.0022	-0.0352	0.0156	0.0508	0.011594	0.0018509	-0.0359	0.013	0.0489
PC2	0.0176	0.0037	-0.0344	0.0194	0.0538	0.0174	0.0038	-0.0342	0.0191	0.0533	0.0159	0.0037	-0.0365	0.0176	0.0541	0.017227	0.0037202	-0.0368	0.0196	0.0564
PC3	-0.007	0.0023	-0.0196	0.0395	0.0591	-0.0069	0.0029	-0.0191	0.0385	0.0576	0.007	0.0023	-0.0422	0.0197	0.0619	-0.00683	0.0024807	-0.024	0.0431	0.0671
PC4	-0.0087	0.0015	-0.0161	0.038	0.0541	-0.0085	0.002	-0.0147	0.0446	0.0593	0.0083	0.0017	-0.05	0.0164	0.0664	-0.00892	0.0018853	-0.0176	0.0475	0.0651
PC5	0.002	0.0033	-0.0403	0.0284	0.0687	0.0059	0.0056	-0.0442	0.0266	0.0708	0.0061	0.0053	-0.0478	0.0501	0.0979	0.000362	0.0033029	-0.0469	0.0423	0.0892
PC6	0.0069	0.0049	-0.0452	0.0327	0.0779	0.0035	0.0036	-0.0226	0.0401	0.0627	-0.0083	0.0041	-0.035	0.0288	0.0638	0.006916	0.0056942	-0.0525	0.0481	0.1006
PC7	-0.0002	0.0014	-0.0055	0.0052	0.0107	0.0002	0.0014	-0.0095	0.0222	0.0317	-0.0073	0.0041	-0.0289	0.0345	0.0634	-0.000466	0.002424	-0.031	0.0197	0.0507
PC8	0.0049	0.0023	-0.0131	0.0134	0.0265	0.0113	0.005	-0.0251	0.0231	0.0482	-0.0002	0.0013	-0.0179	0.0332	0.0511	0.003544	0.0030076	-0.0308	0.0163	0.0471
PC9	0.0112	0.0045	-0.0206	0.0303	0.0509	-0.0038	0.0022	-0.0112	0.0087	0.0199	0.0003	0.0025	-0.0181	0.019	0.0371	0.011217	0.0053873	-0.0309	0.0315	0.0624
PC10	0.0004	0.0023	-0.0085	0.0152	0.0237	0.0005	0.0022	-0.0123	0.0091	0.0214	-0.0006	0.0017	-0.0307	0.0109	0.0416	-0.000642	0.0034231	-0.0174	0.018	0.0354
PC1-PC10=principal components 1 through 10, SD=standard deviation, Min=minimum, Max=maximum

## Sheet: Table_S2
Table S2 - Within family MZ twin pair differences in PCs by genotyping array
	AFFY6 (N=1279)				AXIOM (N=433)				ILLGSA (N=1546)				Harmonized (N=3406)
	MD	SD	MAD	IQRAD	MD	SD	MAD	IQRAD	MD	SD	MAD	IQRAD	MD	SD	MAD	IQRAD
PC1	2e-06	0.0001606	0.0001	0.0001	1.4e-06	0.0001309	0	0.0001	-2e-07	0.000152	0	0.0001	4.2e-06	0.0001432	0	0.0001
PC2	1.3e-06	0.0001771	0.0001	0.0001	1.2e-06	0.0001436	0.0001	0.0001	-3.9e-06	0.0001722	0	0.0001	2.2e-06	0.0001929	0	0.0001
PC3	-3.8e-06	0.000105	0.0001	0.0001	-2.5e-06	9.73e-05	0.0001	0.0001	-1.8e-06	8.19e-05	0	0.0001	-4.1e-06	0.0001296	0.0001	0.0001
PC4	0	0.0001178	0.0001	0.0001	0	9.62e-05	0.0001	0.0001	7e-07	0.0001031	0	0.0001	-4.1e-06	0.0001392	0.0001	0.0001
PC5	-8.5e-06	0.0001717	0.0001	0.0002	1.87e-05	0.0002288	0.0001	0.0001	-1.7e-06	0.0001378	0	0.0001	-1e-07	0.0002559	0.0001	0.0002
PC6	-1e-06	0.0002334	0.0001	0.0001	5.8e-06	0.0001777	0.0001	0.0002	2.6e-06	0.0001419	0	0.0001	1.02e-05	0.0003171	0.0001	0.0002
PC7	3.4e-06	0.0002173	0.0001	0.0001	1.15e-05	0.0002006	0.0001	0.0001	2.6e-06	0.0001357	0.0001	0.0001	-7.6e-06	0.0002859	0.0001	0.0002
PC8	9.9e-06	0.0002456	0.0001	0.0001	8.8e-06	0.0002843	0.0001	0.0002	-1e-06	0.0001044	0	0.0001	1.04e-05	0.0003477	0.0001	0.0002
PC9	-5e-07	0.0002663	0.0001	0.0002	2.29e-05	0.0002111	0.0001	0.0001	3.3e-06	0.0001463	0.0001	0.0001	2.7e-06	0.0003933	0.0002	0.0003
PC10	2.4e-06	0.0002565	0.0001	0.0002	1.36e-05	0.0002727	0.0002	0.0002	2.5e-06	0.0001324	0	0.0001	4.6e-06	0.0003907	0.0002	0.0003
MD and SD are the mean and standard deviation of paired principal component differences, MAD = median absolute difference, IQRAD = interquartile range absolute difference of quartile 1 – quartile 3

## Sheet: Table_S3
Table S3 – Within family DZ twin/sibling pair differences in PCs by genotyping array
	AFFY6 (N=2966)				AXIOM (N=591)				ILLGSA (N=3689)				Harmonized (N=8464)
	MD	SD	MAD	IQRAD	MD	SD	MAD	IQRAD	MD	SD	MAD	IQRAD	MD	SD	MAD	IQRAD
PC1	-2.7e-06	0.0002658	0.0002	0.0002	-2.49e-05	0.0002404	0.0002	0.0001	4.3e-06	0.0002733	0.0001	0.0001	-6e-07	0.0003408	0.0002	0.0003
PC2	-1.79e-05	0.000405	0.0002	0.0003	-2.18e-05	0.0003827	0.0002	0.0003	1.24e-05	0.0003816	0.0002	0.0002	5e-06	0.0005172	0.0003	0.0004
PC3	4.9e-06	0.0006581	0.0004	0.0006	5.38e-05	0.0006119	0.0004	0.0005	7.6e-06	0.0005788	0.0004	0.0005	1.29e-05	0.0009118	0.0006	0.0008
PC4	2.81e-05	0.000687	0.0005	0.0006	-2.94e-05	0.0006448	0.0004	0.0006	6.2e-06	0.0006056	0.0004	0.0005	8e-07	0.0009624	0.0006	0.0008
PC5	-1.89e-05	0.0015276	0.001	0.0012	8.8e-06	0.0019236	0.0014	0.0017	2e-07	0.0017806	0.0012	0.0014	-3.67e-05	0.0022051	0.0015	0.0018
PC6	-9.7e-06	0.0020585	0.0014	0.0017	0.0001037	0.0015581	0.001	0.0013	5.39e-05	0.00164	0.0011	0.0014	-4.18e-05	0.002865	0.002	0.0024
PC7	-2.97e-05	0.001323	0.0009	0.001	9.1e-06	0.00137	0.0009	0.0011	1.83e-05	0.0016578	0.0011	0.0014	1.6e-06	0.0023673	0.0016	0.0019
PC8	1.52e-05	0.0017449	0.0012	0.0015	-9.59e-05	0.0022387	0.0016	0.002	2.59e-05	0.0012354	0.0008	0.001	-4.85e-05	0.0027616	0.0019	0.0023
PC9	-4.32e-05	0.0022698	0.0015	0.0019	-0.000153	0.0015666	0.0011	0.0014	-7.84e-05	0.0020788	0.0014	0.0018	-3.09e-05	0.0033817	0.0022	0.0027
PC10	-7.35e-05	0.0021903	0.0015	0.0018	-9.22e-05	0.0022229	0.0016	0.0018	-3.1e-06	0.0014639	0.001	0.0013	-1.33e-05	0.0033483	0.0022	0.0027
MD and SD are the mean and standard deviation of paired principal component differences, MAD = median absolute difference, IQRAD = interquartile range absolute difference of quartile 1 – quartile 3.

## Sheet: Table_S4
Table S4 – Descriptive statistics of ADMIXTURE ancestry proportions of NTR participants
	AFFY6					AXIOM					ILLGSA					HARMONIZED
	Mean	SD	Min	Max	Range	Mean	SD	Min	Max	Range	Mean	SD	Min	Max	Range	Mean	SD	Min	Max	Range
Q1	0.186917	0.0587353	1e-05	0.74676	0.74675	0.190834	0.0663464	0.003927	0.740491	0.736564	0.194812	0.0595605	1e-05	0.719415	0.719405	0.187823	0.065842	1e-05	0.760767	0.760757
Q2	0.0111844	0.0527039	1e-05	0.873119	0.873109	0.0113883	0.0538139	1e-05	0.816429	0.816419	0.0106271	0.0505401	1e-05	0.893664	0.893654	0.0112907	0.0511286	1e-05	0.880696	0.880686
Q3	0.0724594	0.0219721	1e-05	0.433222	0.433212	0.0726386	0.0211679	1e-05	0.320423	0.320413	0.0755573	0.0205844	1e-05	0.618442	0.618432	0.0702238	0.0311629	1e-05	0.621292	0.621282
Q4	0.694881	0.0918969	1e-05	0.931428	0.931418	0.68683	0.104104	1e-05	0.858836	0.858826	0.683314	0.0953864	1e-05	0.921784	0.921774	0.69362	0.102383	1e-05	0.957531	0.957521
Q5	0.00540685	0.0100139	1e-05	0.448382	0.448372	0.00537502	0.0137943	1e-05	0.507456	0.507446	0.00552288	0.0117367	1e-05	0.552528	0.552518	0.00602282	0.0125824	1e-05	0.557558	0.557548
Q6	0.00364464	0.0153714	1e-05	0.468146	0.468136	0.00494192	0.0216154	1e-05	0.458555	0.458545	0.00408598	0.0185606	1e-05	0.558089	0.558079	0.00430558	0.0185345	1e-05	0.558374	0.558364
Q7	0.0171158	0.0418839	1e-05	0.883971	0.883961	0.018891	0.053019	1e-05	0.849115	0.849105	0.0174256	0.0399877	1e-05	0.900109	0.900099	0.0173127	0.0441625	1e-05	0.933038	0.933028
Q8	0.003882	0.0166718	1e-05	0.517153	0.517143	0.00488078	0.022943	1e-05	0.595168	0.595158	0.0043347	0.0196953	1e-05	0.641208	0.641198	0.00442869	0.0199228	1e-05	0.6672	0.66719
Q9	0.00450839	0.0144463	1e-05	0.546487	0.546477	0.00421962	0.0122862	1e-05	0.343791	0.343781	0.00432067	0.0205061	1e-05	0.751467	0.751457	0.00497316	0.0182539	1e-05	0.773318	0.773308
Q1-Q9 represent each of the nine ancestry populations as determined by ADMIXTURE, SD=standard deviation, Min=minimum, Max=maximum

## Sheet: Table_S5
Table S5 – Within family MZ twin differences in ADMIXTURE ancestry proportions by genotyping array
	AFFY6 (N=1279)				AXIOM (N=433)				ILLGSA (N=1546)				Harmonized (N=3406)
	MD	SD	MAD	IQRAD	MD	SD	MAD	IQRAD	MD	SD	MAD	IQRAD	MD	SD	MAD	IQRAD
Q1	-2.3711e-05	0.00228134	0.0013	0.0018	-0.000252603	0.00223892	0.0011	0.0016	7.127e-06	0.000978168	0.0004	0.0005	-9.5282e-05	0.003834	0.0015	0.0028
Q2	2.7049e-05	0.00121849	0.0002	0.0009	-2.316e-06	0.000846344	0.0002	0.0007	-1.1459e-05	0.000528385	0.0001	0.0003	1.4309e-05	0.00149615	0	0.0007
Q3	-4.72e-07	0.0020525	0.0012	0.0016	-8.229e-06	0.00201621	0.001	0.0015	1.8098e-05	0.00097876	0.0003	0.0006	3.8533e-05	0.00352417	0.0013	0.0024
Q4	4.018e-05	0.00494643	0.0018	0.0027	0.000303737	0.00334624	0.0017	0.0025	-1.4122e-05	0.00135225	0.0005	0.0007	0.000168592	0.0055211	0.002	0.0038
Q5	1.4768e-05	0.000781299	0.0003	0.0006	-1.642e-05	0.00057892	0.0002	0.0005	-3.187e-06	0.000311258	0.0001	0.0002	-1.891e-05	0.00102118	0.0002	0.0007
Q6	5.4962e-05	0.001549	0.0003	0.001	-5.4515e-05	0.000978856	0.0002	0.0006	1.558e-06	0.000461028	0	0.0002	-3.5846e-05	0.00135953	0	0.0004
Q7	-2.8504e-05	0.00160258	0.0007	0.0012	-9.857e-06	0.001247	0.0006	0.001	-1.053e-06	0.000643541	0.0002	0.0003	-6.6745e-05	0.00210054	0.0005	0.0015
Q8	-5.4453e-05	0.00215029	0.0003	0.001	7.545e-06	0.00115649	0.0001	0.0006	-2.1531e-05	0.000477544	0	0.0002	-2.2959e-05	0.00144348	0	0.0005
Q9	-2.9804e-05	0.00105834	0.0001	0.0008	3.2552e-05	0.0007626	0	0.0005	2.453e-05	0.000430239	0	0.0002	1.8304e-05	0.00140324	0	0.0006
Q1-Q9 represent each of the nine ancestry populations as determined by ADMIXTURE, MD and SD are the mean and standard deviation of paired ancestry proportion differences, MAD = median absolute difference, IQRAD = interquartile range absolute difference of quartile 1 – quartile 3.

## Sheet: Table_S6
Table S6 – Within family DZ twin/sibling pair differences in ADMIXTURE ancestry proportions by genotyping array
	AFFY6 (N=2966)				AXIOM (N=591)				ILLGSA (N=3689)				Harmonized (N=8464)
	MD	SD	MAD	IQRAD	MD	SD	MAD	IQRAD	MD	SD	MAD	IQRAD	MD	SD	MAD	IQRAD
Q1	0.000109138	0.0218368	0.0144	0.0184	-0.00109092	0.020874	0.0144	0.0176	0.00035252	0.0183653	0.0126	0.0154	0.000727622	0.0324349	0.0219	0.0269
Q2	4.1636e-05	0.00660788	0.0023	0.0056	0.000451252	0.00562729	0.0023	0.0054	-4.346e-05	0.00611897	0.0025	0.0051	-0.000143501	0.00880393	0.0022	0.0077
Q3	4.4491e-05	0.0169808	0.0115	0.0144	0.000299871	0.0164323	0.0115	0.0127	0.00028829	0.0141443	0.0094	0.012	-0.000267466	0.0279527	0.0189	0.0237
Q4	-0.000511578	0.0255068	0.0173	0.0212	0.000437474	0.0233512	0.0173	0.0202	-0.000589	0.0202821	0.0138	0.0166	-0.000557485	0.0386821	0.0258	0.0322
Q5	0.000185538	0.00447539	0.0028	0.0039	-2.4183e-05	0.00423014	0.0028	0.0039	0.00011408	0.00404677	0.0024	0.0034	1.6766e-05	0.00653544	0.0034	0.0066
Q6	-3.3058e-05	0.00410657	0.002	0.0042	6.197e-05	0.00370174	0.002	0.0039	-8.593e-06	0.00364726	0.0017	0.0038	5.8833e-05	0.00548292	0.0013	0.0053
Q7	0.000131267	0.00944339	0.0061	0.0081	-0.000137482	0.00879242	0.0061	0.0081	-0.0002554	0.00835386	0.0055	0.007	0.000202816	0.0130998	0.0075	0.0123
Q8	2.3358e-05	0.00400887	0.0018	0.0042	0.000342577	0.00424838	0.0018	0.0043	0.00013014	0.00408637	0.0019	0.0038	-8.7187e-05	0.00560715	0.0015	0.0053
Q9	9.243e-06	0.00526079	0.002	0.0054	-0.000340558	0.00537516	0.002	0.0053	1.142e-05	0.00502277	0.0018	0.0048	4.9604e-05	0.00757073	0.0015	0.0069
Q1-Q9 represent each of the nine ancestry populations as determined by ADMIXTURE, MD and SD are the mean and standard deviation of paired ancestry proportion differences, MAD = median absolute difference, IQRAD = interquartile range absolute difference of quartile 1 – quartile 3.
